# Supplementary material for: Stabilization of the Surface of ZnO Films and Elimination of the Aging Effect
Source: Materials (Basel). 2021 Oct 30;14(21):6535. doi: 10.3390/ma14216535 (PMC8585204; doi:10.3390/ma14216535)
Supplement: Supplementary file 1 [file materials-14-06535-s001.zip]

Archive with 1 entries (1 files):
- materials-1401294-supplementary.pdf
